# Supplementary material for: Screening of Metabolism-Disrupting Chemicals on Pancreatic α-Cells Using In Vitro Methods
Source: Int J Mol Sci. 2022 Dec 23;24(1):231. doi: 10.3390/ijms24010231 (PMC9820113; doi:10.3390/ijms24010231)
Supplement: Supplementary file 1 [file ijms-24-00231-s001.zip]

Archive with 1 entries (1 files):
- ijms-2066646-supplementary.pdf
